# Supplementary material for: Imaging of Acute Complications of Community-Acquired Pneumonia in the Paediatric Population—From Chest Radiography to MRI
Source: Children (Basel). 2024 Jan 18;11(1):122. doi: 10.3390/children11010122 (PMC10814200; doi:10.3390/children11010122)
Supplement: Supplementary file 1 [file children-11-00122-s001.zip]

Archive with 1 entries (1 files):
- Supplemental material to Fig.12.mp4
